# Supplementary material for: Dataset of surface water vapour density in southeast, Nigeria
Source: Data Brief. 2018 Mar 7;18:131–8. doi: 10.1016/j.dib.2018.02.066 (PMC5995801; doi:10.1016/j.dib.2018.02.066)
Supplement: Supplementary file 2 — Supplementary material [file mmc2.xls]

## Sheet: Sheet1
SOUTH EAST
	ENUGU STATE
Month	Ndry	Nwet
JAN	258.567	41.2333
FEB	254.399	84.3083
MAR	255.894	112.122
APR	256.146	122.54
MAY	256.48	119.19
JUN	258.107	116.158
JUL	258.76	116.738
AUG	258.955	115.62
SEP	258.221	118.687
OCT	257.973	118.739
NOV	256.047	93.6849
DEC	257.37	78.4959
	ANAMBRA STATE
Month	Ndry	Nwet
JAN	259.183	114.117
FEB	258.648	122.891
MAR	258.435	126.193
APR	258.57	126.601
MAY	259.036	125.596
JUN	260.365	120.702
JUL	261.341	113.164
AUG	261.213	113.075
SEP	260.884	117.101
OCT	260.082	118.978
NOV	259.221	120.65
DEC	259.184	114.447
	EBONYI STATE
Month	Ndry	Nwet
JAN	261.846	108.786
FEB	261.119	119.209
MAR	260.971	122.135
APR	261.113	124.394
MAY	261.608	124.201
JUN	262.889	119.522
JUL	263.431	115.622
AUG	263.579	114.857
SEP	263.407	116.397
OCT	262.709	117.856
NOV	261.9	118.954
DEC	261.94	110.287
	ABIA STATE
Month	Ndry	Nwet
JAN	257.677	114.201
FEB	257.289	119.174
MAR	257.139	121.743
APR	257.283	122.336
MAY	257.788	122.011
JUN	259.153	117.674
JUL	259.713	112.584
AUG	259.824	110.955
SEP	259.579	114.268
OCT	258.909	115.543
NOV	258.136	117.946
DEC	257.747	114.132
	IMO STATE
Month	Ndry	Nwet
JAN	258.604	118.657
FEB	258.343	123.131
MAR	258.172	125.841
APR	258.241	126.254
MAY	258.745	125.62
JUN	260.195	119.877
JUL	260.802	114.029
AUG	260.949	111.908
SEP	260.626	116.222
OCT	259.861	118.498
NOV	259.249	119.475
DEC	258.585	118.12
NOTE: and are frequently denoted as dry and wet terms of atmospheric radio refractivity respectively.
